# Supplementary material for: The Experience of Home Parenteral Therapy: A Thematic Analysis of Patient Interviews
Source: Pharmacy (Basel). 2023 Aug 22;11(5):133. doi: 10.3390/pharmacy11050133 (PMC10514802; doi:10.3390/pharmacy11050133)
Supplement: Supplementary file 1 [file pharmacy-11-00133-s001.zip]

Archive with 1 entries (1 files):
- pharmacy-2540379-supplementary.pdf
